# Supplementary material for: Does the Consumer Sociodemographic Profile Influence the Perception of Aspects Related and Not Related to Food Safety? A Study in Traditional Spanish Street Markets
Source: Int J Environ Res Public Health. 2021 Sep 17;18(18):9794. doi: 10.3390/ijerph18189794 (PMC8470163; doi:10.3390/ijerph18189794)
Supplement: Supplementary file 1 [file ijerph-18-09794-s001.zip]

Archive with 1 entries (1 files):
- ijerph-1339815-supplementary.pdf
